# Supplementary material for: Patellar Tendon Structural Difference Occurs in Female and Male Professional Basketball Players: 8 Months Follow-Up
Source: J Funct Morphol Kinesiol. 2025 Oct 24;10(4):420. doi: 10.3390/jfmk10040420 (PMC12641865; doi:10.3390/jfmk10040420)
Supplement: Supplementary file 1 [file jfmk-10-00420-s001.zip]

Archive with 1 entries (1 files):
- jfmk-3937586-supplementary.pdf
